# Supplementary material for: ASPPs multimerize protein phosphatase 1
Source: PLoS Genet. 2025 Oct 16;21(10):e1011731. doi: 10.1371/journal.pgen.1011731 (PMC12543280; doi:10.1371/journal.pgen.1011731)
Supplement: S1 File — (XLSX) [file pgen.1011731.s005.xlsx]

## Sheet: Confusion_Fold_1
	Pred_Reject	Pred_Monomer
True_Reject	660	206
True_Monomer	147	1742

## Sheet: History_Fold_1
train_loss	val_loss	train_acc	val_acc
0.538232	0.535706	0.75413	0.721234
0.45893	0.540929	0.80668	0.732486
0.432991	0.491353	0.82692	0.820327
0.401921	0.433523	0.836722	0.774592
0.376762	0.508114	0.844527	0.74882
0.366106	0.374553	0.849428	0.839564
0.353807	0.427326	0.85197	0.76951
0.339029	0.364404	0.855146	0.861343
0.331223	0.396866	0.861499	0.806897
0.32543	0.40511	0.860955	0.850454
0.323712	0.380417	0.86041	0.848276
0.310453	0.406734	0.868669	0.803267
0.304361	0.37499	0.871665	0.871869

## Sheet: Metrics_Fold_1
Fold	Training Loss (final)	Training Accuracy (final)	Validation Loss (final)	Validation Accuracy (final)	Epochs Run	Precision Reject	Recall Reject	F1 Score Reject	Precision Monomer	Recall Monomer	F1 Score Monomer	Macro Avg F1	Macro Avg Accuracy
1	0.304361	0.871665	0.37499	0.871869	13	0.817844	0.762125	0.789002	0.894251	0.922181	0.908001	0.848501	0.871869

## Sheet: ClassWeights_Fold_1
Class	Class Label	Class Weight
0	Reject	1.59082
1	Monomer	0.729186

## Sheet: Confusion_Fold_2
	Pred_Reject	Pred_Monomer
True_Reject	752	114
True_Monomer	275	1614

## Sheet: History_Fold_2
train_loss	val_loss	train_acc	val_acc
0.530295	0.566251	0.755673	0.798911
0.443725	0.404252	0.809312	0.822868
0.399271	0.401772	0.830732	0.83775
0.375937	0.469032	0.84008	0.745917
0.364409	0.424969	0.850064	0.849728
0.342203	0.367545	0.856961	0.839564
0.339127	0.34542	0.857687	0.83775
0.326698	0.400146	0.860229	0.862069
0.312642	0.377422	0.872391	0.83049
0.303228	0.360678	0.870485	0.855898
0.295348	0.327436	0.872391	0.856261
0.287464	0.325292	0.87711	0.858076
0.283313	0.327375	0.878562	0.858802
0.259576	0.352273	0.890906	0.873321
0.256124	0.38359	0.89263	0.798911
0.239822	0.388661	0.901616	0.848276
0.230762	0.33132	0.904338	0.858802

## Sheet: Metrics_Fold_2
Fold	Training Loss (final)	Training Accuracy (final)	Validation Loss (final)	Validation Accuracy (final)	Epochs Run	Precision Reject	Recall Reject	F1 Score Reject	Precision Monomer	Recall Monomer	F1 Score Monomer	Macro Avg F1	Macro Avg Accuracy
2	0.230762	0.904338	0.33132	0.858802	17	0.73223	0.86836	0.794506	0.934028	0.85442	0.892452	0.843479	0.858802

## Sheet: ClassWeights_Fold_2
Class	Class Label	Class Weight
0	Reject	1.59082
1	Monomer	0.729186

## Sheet: Confusion_Fold_3
	Pred_Reject	Pred_Monomer
True_Reject	753	113
True_Monomer	341	1548

## Sheet: History_Fold_3
train_loss	val_loss	train_acc	val_acc
0.578106	0.469554	0.711654	0.799637
0.479719	0.455349	0.794246	0.788748
0.431141	0.494021	0.814939	0.744102
0.409486	0.406215	0.825467	0.850454
0.391146	0.378443	0.836268	0.82069
0.372017	0.418218	0.839445	0.851543
0.359655	0.341514	0.84725	0.854446
0.356885	0.344209	0.845162	0.836661
0.340069	0.419747	0.857869	0.785481
0.336157	0.387518	0.854965	0.867151
0.324661	0.346381	0.860319	0.845009
0.316985	0.347053	0.866491	0.835209

[truncated: 12 more sheets: Metrics_Fold_3, ClassWeights_Fold_3, Confusion_Fold_4, History_Fold_4, Metrics_Fold_4, ClassWeights_Fold_4, Confusion_Fold_5, History_Fold_5, Metrics_Fold_5, ClassWeights_Fold_5, Mean_Confusion_Matrix, All_Folds_Summary]
