# Supplementary material for: ASPPs multimerize protein phosphatase 1
Source: PLoS Genet. 2025 Oct 16;21(10):e1011731. doi: 10.1371/journal.pgen.1011731 (PMC12543280; doi:10.1371/journal.pgen.1011731)
Supplement: S2 File — (XLSX) [file pgen.1011731.s006.xlsx]

## Sheet: Confusion_Fold_1
	Pred_0	Pred_1	Pred_2	Pred_3+
True_0	1948	282	190	92
True_1	320	1625	210	31
True_2	77	129	655	150
True_3+	10	2	57	249

## Sheet: History_Fold_1
train_loss	val_loss	train_acc	val_acc
1.05564	0.954616	0.530322	0.571429
0.923529	0.854849	0.609092	0.635474
0.853053	0.819411	0.643479	0.620707
0.817865	0.756785	0.666833	0.685084
0.777993	0.764637	0.679152	0.681268
0.751969	0.743923	0.690393	0.689895
0.72727	0.719563	0.702049	0.719097
0.70896	0.700847	0.712295	0.723743
0.68887	0.733668	0.719554	0.695703
0.665715	0.699126	0.72702	0.730878
0.643964	0.698542	0.73403	0.702671
0.625164	0.729814	0.740543	0.727559
0.601537	0.694925	0.751618	0.724905
0.58418	0.702673	0.754355	0.73768
0.563482	0.773438	0.765099	0.703169
0.540785	0.707695	0.772358	0.734528
0.525083	0.720925	0.779243	0.734528
0.504383	0.73938	0.782977	0.742824

## Sheet: Metrics_Fold_1
Fold	Training Loss (final)	Training Accuracy (final)	Validation Loss (final)	Validation Accuracy (final)	Epochs Run	Precision Class 0	Recall Class 0	F1 Score Class 0	Precision Class 1	Recall Class 1	F1 Score Class 1	Precision Class 2	Recall Class 2	F1 Score Class 2	Precision Class 3+	Recall Class 3+	F1 Score Class 3+	Macro Avg F1	Macro Avg Accuracy
1	0.504383	0.782977	0.73938	0.742824	18	0.827176	0.775478	0.800493	0.79735	0.743367	0.769413	0.589029	0.647873	0.617051	0.477011	0.783019	0.592857	0.694954	0.742824

## Sheet: ClassWeights_Fold_1
Class	Class Weight
0	0.599642
1	0.689588
2	1.49109
3	4.72706

## Sheet: Confusion_Fold_2
	Pred_0	Pred_1	Pred_2	Pred_3+
True_0	1969	262	222	60
True_1	299	1639	227	20
True_2	90	124	702	95
True_3+	14	0	124	180

## Sheet: History_Fold_2
train_loss	val_loss	train_acc	val_acc
1.06828	0.917391	0.509955	0.591173
0.943803	0.955638	0.590924	0.527626
0.876902	0.870241	0.631782	0.591671
0.833081	0.787331	0.652066	0.685084
0.793909	0.784743	0.672059	0.703833
0.766355	0.738849	0.68554	0.691389
0.73674	0.793198	0.696283	0.656877
0.714278	0.725426	0.706487	0.709474
0.695993	0.741428	0.713041	0.68442
0.676611	0.70831	0.720923	0.724573
0.663534	0.738706	0.722333	0.687739
0.641737	0.751969	0.733698	0.718766
0.621678	0.702748	0.738095	0.726896
0.602294	0.732985	0.744815	0.715447
0.594481	0.737211	0.74888	0.740003
0.571443	0.731945	0.758503	0.723079
0.553124	0.762887	0.766053	0.740833
0.538863	0.761081	0.767753	0.744981

## Sheet: Metrics_Fold_2
Fold	Training Loss (final)	Training Accuracy (final)	Validation Loss (final)	Validation Accuracy (final)	Epochs Run	Precision Class 0	Recall Class 0	F1 Score Class 0	Precision Class 1	Recall Class 1	F1 Score Class 1	Precision Class 2	Recall Class 2	F1 Score Class 2	Precision Class 3+	Recall Class 3+	F1 Score Class 3+	Macro Avg F1	Macro Avg Accuracy
2	0.538863	0.767753	0.761081	0.744981	18	0.830101	0.783526	0.806141	0.809383	0.750114	0.778622	0.550588	0.694362	0.614173	0.507042	0.566038	0.534918	0.683464	0.744981

## Sheet: ClassWeights_Fold_2
Class	Class Weight
0	0.599701
1	0.689509
2	1.49109
3	4.72706

## Sheet: Confusion_Fold_3
	Pred_0	Pred_1	Pred_2	Pred_3+
True_0	1807	338	248	120
True_1	210	1655	291	29
True_2	60	137	658	155
True_3+	11	4	70	234

## Sheet: History_Fold_3
train_loss	val_loss	train_acc	val_acc
1.05158	0.941805	0.523187	0.576738
0.931929	0.886777	0.601667	0.624855
0.873062	0.852513	0.63452	0.654223
0.823936	0.863727	0.658329	0.608429
0.783966	0.855738	0.676041	0.667496
0.75992	0.761793	0.685665	0.690227
0.732271	0.761911	0.698731	0.657873
0.709782	0.737456	0.708105	0.682927
0.685887	0.742681	0.720923	0.706653
0.669836	0.720623	0.724365	0.70516
0.643392	0.77327	0.733574	0.717604
0.626218	0.702974	0.741414	0.70068
0.597129	0.758005	0.751037	0.731873
0.589639	0.708877	0.750498	0.711963
0.569465	0.762604	0.759872	0.730214
0.545977	0.705553	0.767546	0.739008
0.534853	0.722626	0.772399	0.722416

[truncated: 12 more sheets: Metrics_Fold_3, ClassWeights_Fold_3, Confusion_Fold_4, History_Fold_4, Metrics_Fold_4, ClassWeights_Fold_4, Confusion_Fold_5, History_Fold_5, Metrics_Fold_5, ClassWeights_Fold_5, Mean_Confusion_Matrix, All_Folds_Summary]
